# Supplementary material for: Antimicrobially Active Semen Extenders Allow the Reduction of Antibiotic Use in Pig Insemination
Source: Antibiotics (Basel). 2021 Oct 29;10(11):1319. doi: 10.3390/antibiotics10111319 (PMC8615084; doi:10.3390/antibiotics10111319)
Supplement: Supplementary file 1 [file antibiotics-10-01319-s001.zip]

Archive with 1 entries (1 files):
- antibiotics-1413340-supplementary.pdf
